# Supplementary material for: Biomarkers after Controlled Inhalation Exposure to Exhaust from Hydrogenated Vegetable Oil (HVO)
Source: Int J Environ Res Public Health. 2021 Jun 16;18(12):6492. doi: 10.3390/ijerph18126492 (PMC8296316; doi:10.3390/ijerph18126492)
Supplement: Supplementary file 1 [file ijerph-18-06492-s001.zip]

Archive with 1 entries (1 files):
- ijerph-1232560-supplementary.pdf
